# Supplementary material for: A Deep Learning-Based Workflow for Dendritic Spine Segmentation
Source: Front Neuroanat. 2022 Mar 17;16:817903. doi: 10.3389/fnana.2022.817903 (PMC8967951; doi:10.3389/fnana.2022.817903)
Supplement: Supplementary file 3 [file Data_Sheet_1.XLSX]

## Sheet: Hyperparameters
ID	Architecture	Loss function	Optimizer	Learning rate	Learning rate decay	Output patch size	Input patch size	Base filters	Pixel weighting function					Segmentation threshold	Class weighting function		Data Augmentation		Weight decay	Kernel reg.	Pad XY	Pad Z	Scaling	F1 Score				Recall			Precision
									enabled	type	factor	stack level	context		enabled	weights	enabled	probability						Background	Dendrite	Spine	Mean	Background	Dendrite	Spine	Background	Dendrite	Spine
1	3DUnet	WCE	Adam	0.0001	FALSE	156x156x28	244x244x116	16	FALSE	-	-	-	-	-	TRUE	[0.081 0.435 0.484]	FALSE	-	-	0.1	Constant	Constant	FullRange	0.996634	0.836391	0.736742	0.786566	0.994533	0.957267	0.789259	0.998745	0.742618	0.690777
2	3DUnet	WCE	Adam	0.001	FALSE	156x156x28	244x244x116	16	FALSE	-	-	-	-	-	TRUE	[0.081 0.435 0.484]	FALSE	-	-	0.1	Constant	Constant	FullRange	0.995874	0.814063	0.672806	0.743435	0.992608	0.923356	0.848292	0.999162	0.727904	0.557481
3	3DUnet	WCE	Adam	1e-05	FALSE	156x156x28	244x244x116	16	FALSE	-	-	-	-	-	TRUE	[0.081 0.435 0.484]	FALSE	-	-	0.1	Constant	Constant	FullRange	0.996258	0.827871	0.688275	0.758073	0.993764	0.92751	0.804864	0.998764	0.747564	0.601189
4	3DUnet	WCE	Adam	0.001	Exponential	156x156x28	244x244x116	16	FALSE	-	-	-	-	-	TRUE	[0.081 0.435 0.484]	FALSE	-	-	0.1	Constant	Constant	FullRange	0.996693	0.836027	0.701259	0.768643	0.995047	0.916123	0.760644	0.998345	0.76881	0.650476
5	3DUnet	WCE	Adam	0.001	Step	156x156x28	244x244x116	16	FALSE	-	-	-	-	-	TRUE	[0.081 0.435 0.484]	FALSE	-	-	0.1	Constant	Constant	FullRange	0.996185	0.819877	0.691859	0.755868	0.993571	0.923172	0.814988	0.998813	0.737372	0.601052
6	3DUnet	WCE	Adam	0.0001	Exponential	156x156x28	244x244x116	16	FALSE	-	-	-	-	-	TRUE	[0.081 0.435 0.484]	FALSE	-	-	0.1	Constant	Constant	FullRange	0.996215	0.821679	0.702297	0.761988	0.993639	0.956122	0.779434	0.998803	0.720383	0.639053
7	3DUnet	WCE	Adam	0.0001	Step	156x156x28	244x244x116	16	FALSE	-	-	-	-	-	TRUE	[0.081 0.435 0.484]	FALSE	-	-	0.1	Constant	Constant	FullRange	0.996515	0.835542	0.720832	0.778187	0.99477	0.914466	0.794023	0.998266	0.769159	0.659995
8	3DUnet	WCE	Adam	0.0001	FALSE	116x116x10	300x300x66	16	FALSE	-	-	-	-	-	TRUE	[0.081 0.435 0.484]	FALSE	-	-	0.1	Constant	Constant	FullRange	0.997068	0.862775	0.72973	0.796253	0.996424	0.892792	0.757162	0.997714	0.834711	0.704217
9	3DUnet	WCE	SGD	0.0001	FALSE	156x156x28	244x244x116	16	FALSE	-	-	-	-	-	TRUE	[0.081 0.435 0.484]	FALSE	-	-	0.1	Constant	Constant	FullRange	0.992522	0.314118	0.189994	0.252056	0.99034	0.295027	0.270659	0.994713	0.335851	0.146371
10	3DUnet	WCE	Adagrad	0.0001	FALSE	156x156x28	244x244x116	16	FALSE	-	-	-	-	-	TRUE	[0.081 0.435 0.484]	FALSE	-	-	0.1	Constant	Constant	FullRange	0.991961	0.338792	0.177892	0.258342	0.989038	0.35016	0.245241	0.994901	0.328138	0.139565
11	3DUnet	WCE	RMSProp	0.0001	FALSE	156x156x28	244x244x116	16	FALSE	-	-	-	-	-	TRUE	[0.081 0.435 0.484]	FALSE	-	-	0.1	Constant	Constant	FullRange	0.996011	0.816015	0.689891	0.752953	0.99342	0.895968	0.842354	0.998615	0.749162	0.58416
12	3DUnet	WCE	Adam	0.0001	FALSE	156x156x28	244x244x116	32	FALSE	-	-	-	-	-	TRUE	[0.081 0.435 0.484]	FALSE	-	-	0.1	Constant	Constant	FullRange	0.996945	0.858177	0.72827	0.793223	0.995584	0.927915	0.776722	0.99831	0.798189	0.685508
13	3DUnet	WCE	Adam	0.0001	FALSE	156x156x28	244x244x116	64	FALSE	-	-	-	-	-	TRUE	[0.081 0.435 0.484]	FALSE	-	-	0.1	Constant	Constant	FullRange	0.996532	0.834662	0.695856	0.765259	0.994657	0.895663	0.804538	0.998414	0.78144	0.613042
14	3DUnet	GDL	Adam	0.0001	FALSE	156x156x28	244x244x116	16	FALSE	-	-	-	-	-	TRUE	[0.081 0.435 0.484]	FALSE	-	-	0.1	Constant	Constant	FullRange	0.99603	0.679261	0.44544	0.56235	0.995143	0.646132	0.53991	0.996919	0.715971	0.379106
15	3DUnet	GDL Squared	Adam	0.0001	FALSE	156x156x28	244x244x116	16	FALSE	-	-	-	-	-	TRUE	[0.081 0.435 0.484]	FALSE	-	-	0.1	Constant	Constant	FullRange	0.996504	0.829115	0.715886	0.772501	0.995096	0.902176	0.760383	0.997916	0.767001	0.67631
16	3DUnet	GDL	Adam	0.0001	FALSE	156x156x28	244x244x116	16	FALSE	-	-	-	-	-	TRUE	[0.081 0.435 0.484]	FALSE	-	-	0.1	Constant	Constant	FullRange	0.996047	0.805798	0.723023	0.764411	0.993553	0.930919	0.803792	0.998553	0.710326	0.657004
17	3DUnet	GDL Squared	Adam	0.0001	FALSE	156x156x28	244x244x116	16	FALSE	-	-	-	-	-	TRUE	[0.081 0.435 0.484]	FALSE	-	-	0.1	Constant	Constant	FullRange	0.996095	0.807215	0.72212	0.764668	0.993541	0.940698	0.797141	0.998663	0.706907	0.660006
18	3DUnet	GDL	Adam	0.0001	FALSE	156x156x28	244x244x116	16	FALSE	-	-	-	-	-	FALSE	-	FALSE	-	-	0.1	Constant	Constant	FullRange	0.996808	0.824669	0.668021	0.746345	0.998019	0.778101	0.610933	0.9956	0.877166	0.736877
19	3DUnet	GDL Squared	Adam	0.0001	FALSE	156x156x28	244x244x116	16	FALSE	-	-	-	-	-	FALSE	-	FALSE	-	-	0.1	Constant	Constant	FullRange	0.996959	0.854226	0.669661	0.761944	0.997792	0.854929	0.586317	0.996128	0.853525	0.780627
20	3DUnet	GDL	Adam	0.0001	FALSE	116x116x10	300x300x66	16	FALSE	-	-	-	-	-	TRUE	[0.081 0.435 0.484]	FALSE	-	-	0.1	Constant	Constant	FullRange	0.995995	0.842261	0.679475	0.760868	0.992913	0.944765	0.852242	0.999095	0.759823	0.564948
21	3DUnet	GDL	Adam	0.0001	FALSE	116x116x10	300x300x66	32	FALSE	-	-	-	-	-	TRUE	[0.081 0.435 0.484]	FALSE	-	-	0.1	Constant	Constant	FullRange	0.996578	0.830453	0.717101	0.773777	0.994742	0.966679	0.716855	0.998421	0.72788	0.717348
22	3DUnet	WCE	Adam	0.0001	FALSE	116x116x10	300x300x66	32	FALSE	-	-	-	-	-	TRUE	[0.081 0.435 0.484]	FALSE	-	-	0.1	Constant	Constant	FullRange	0.996302	0.839072	0.708823	0.773947	0.993715	0.948669	0.826663	0.998903	0.752175	0.620387
23	3DUnet	WCE	Adam	0.0001	FALSE	116x116x10	300x300x66	16	TRUE	exp	-0.15	TRUE	TRUE	-	TRUE	[0.081 0.435 0.484]	FALSE	-	-	0.1	Constant	Constant	FullRange	0.996307	0.828719	0.714844	0.771781	0.993724	0.964267	0.794286	0.998904	0.726583	0.649848
24	3DUnet	WCE	Adam	0.0001	FALSE	116x116x10	300x300x66	16	FALSE	-	-	-	-	-	TRUE	[0.081 0.435 0.484]	FALSE	-	-	0.1	Constant	Constant	FullRange	0.997146	0.871181	0.713142	0.792161	0.996868	0.919108	0.677423	0.997424	0.828005	0.752837
25	3DUnet	WCE	Adam	0.0001	FALSE	116x116x10	300x300x66	16	TRUE	exp	-0.15	TRUE	TRUE	-	TRUE	[0.081 0.435 0.484]	FALSE	-	-	0.1	Constant	Constant	FullRange	0.996721	0.855041	0.716308	0.785674	0.99472	0.958668	0.784347	0.99873	0.771632	0.659131
26	3DUnet	WCE	Adam	0.0001	FALSE	116x116x10	300x300x66	16	FALSE	-	-	-	-	-	TRUE	[0.014 0.991 0.995]	FALSE	-	-	0.1	Constant	Constant	FullRange	0.996467	0.847952	0.708154	0.778053	0.994765	0.939022	0.760394	0.998175	0.772986	0.662631
27	3DUnet	WCE	Adam	0.0001	FALSE	116x116x10	300x300x66	16	FALSE	-	-	-	-	-	TRUE	[0.007 0.495 0.498]	FALSE	-	-	0.1	Constant	Constant	FullRange	0.996426	0.83773	0.709513	0.773621	0.994618	0.93125	0.767992	0.99824	0.761279	0.65931
28	3DUnet	GDL Squared	Adam	0.0001	FALSE	156x156x28	244x244x116	16	TRUE	exp	-0.15	TRUE	TRUE	-	TRUE	[0.081 0.435 0.484]	FALSE	-	-	0.1	Constant	Constant	FullRange	0.996896	0.856029	0.716428	0.786228	0.996161	0.895306	0.739837	0.997633	0.820053	0.694454
29	3DUnet	WCE	Adam	0.0001	FALSE	116x116x10	300x300x66	16	FALSE	-	-	-	-	-	TRUE	[0.081 0.435 0.484]	TRUE	0.5	-	0.1	Constant	Constant	FullRange	0.995882	0.816336	0.704246	0.760291	0.992847	0.950122	0.829301	0.998936	0.715576	0.611964
30	3DUnet	GDL Squared	Adam	0.0001	FALSE	156x156x28	244x244x116	16	FALSE	-	-	-	-	-	TRUE	[0.081 0.435 0.484]	TRUE	0.5	-	0.1	Constant	Constant	FullRange	0.996125	0.802753	0.727106	0.76493	0.993887	0.929931	0.776969	0.998373	0.706177	0.683257
31	3DUnet	WCE	Adam	0.0001	FALSE	116x116x10	300x300x66	16	TRUE	exp	-0.15	TRUE	TRUE	-	TRUE	[0.081 0.435 0.484]	TRUE	0.5	-	0.1	Constant	Constant	FullRange	0.996805	0.862509	0.720429	0.791469	0.99514	0.939968	0.790497	0.998475	0.796843	0.66177
32	VNet	WCE	Adam	0.0001	FALSE	128x128x64	128x128x64	16	FALSE	-	-	-	-	-	TRUE	[0.081 0.435 0.484]	FALSE	-	-	0.1	Constant	Constant	FullRange	0.996413	0.790441	0.58602	0.68823	0.996279	0.8087	0.575182	0.996547	0.772989	0.597274
33	VNet	GDL	Adam	0.0001	FALSE	128x128x64	128x128x64	16	FALSE	-	-	-	-	-	TRUE	[0.081 0.435 0.484]	FALSE	-	-	0.1	Constant	Constant	FullRange	0.994573	0.773629	0	0.386814	0.997695	0.791091	0	0.99147	0.75692	0
34	VNet	WCE	Adam	1e-05	FALSE	128x128x64	128x128x64	16	FALSE	-	-	-	-	-	TRUE	[0.081 0.435 0.484]	FALSE	-	-	0.1	Constant	Constant	FullRange	0.996654	0.802942	0.591528	0.697235	0.996249	0.852829	0.566088	0.99706	0.758568	0.619361
35	VNet	WCE	Adam	0.0001	FALSE	128x128x64	128x128x64	16	FALSE	-	-	-	-	-	TRUE	[0.081 0.435 0.484]	FALSE	-	-	0.1	Constant	Constant	FullRange	0.995757	0.753562	0.550715	0.652138	0.996414	0.738657	0.515235	0.995101	0.769081	0.591442
36	VNet	WCE	Adam	0.0001	FALSE	128x128x64	128x128x64	16	FALSE	-	-	-	-	-	TRUE	[0.081 0.435 0.484]	FALSE	-	-	0.1	Constant	Constant	FullRange	0.995192	0.751145	0.627746	0.689445	0.993675	0.837947	0.648556	0.996714	0.680638	0.608229
37	VNet	WCE	Adam	0.0001	FALSE	192x192x64	192x192x64	16	FALSE	-	-	-	-	-	TRUE	[0.081 0.435 0.484]	FALSE	-	-	0.1	Constant	Constant	FullRange	0.995927	0.778353	0.58281	0.680582	0.995058	0.849265	0.56978	0.996798	0.71837	0.596451
38	VNet	WCE	Adam	0.0001	FALSE	304x304x32	304x304x32	16	FALSE	-	-	-	-	-	TRUE	[0.081 0.435 0.484]	FALSE	-	-	0.1	Constant	Constant	FullRange	0.996459	0.60102	0.527481	0.56425	0.994178	0.61723	0.915037	0.998751	0.58564	0.370541
39	3DUnet	WCE	Adam	0.0001	FALSE	116x116x10	300x300x66	16	TRUE	exp	-10	FALSE	TRUE	-	TRUE	[0.081 0.435 0.484]	FALSE	-	-	0.1	Constant	Constant	FullRange	0.996767	0.844047	0.721774	0.78291	0.995655	0.923966	0.727274	0.997883	0.776853	0.716356
40	3DUnet	WCE	Adam	0.0001	FALSE	116x116x10	300x300x66	16	TRUE	exp	-5	FALSE	TRUE	-	TRUE	[0.081 0.435 0.484]	FALSE	-	-	0.1	Constant	Constant	FullRange	0.996708	0.851255	0.709136	0.780195	0.995594	0.905771	0.750697	0.997824	0.802928	0.671935
41	3DUnet	WCE	Adam	0.0001	FALSE	116x116x10	300x300x66	16	TRUE	exp	-1	FALSE	TRUE	-	TRUE	[0.081 0.435 0.484]	FALSE	-	-	0.1	Constant	Constant	FullRange	0.996687	0.855402	0.712217	0.783809	0.99521	0.918101	0.78131	0.998169	0.800719	0.65435
42	3DUnet	WCE	Adam	0.0001	FALSE	116x116x10	300x300x66	16	TRUE	window	1	FALSE	TRUE	-	TRUE	[0.081 0.435 0.484]	FALSE	-	-	0.1	Constant	Constant	FullRange	0.99655	0.847377	0.706406	0.776891	0.994914	0.924862	0.770285	0.998191	0.781871	0.65231
43	3DUnet	WCE	Adam	0.0001	FALSE	116x116x10	300x300x66	16	TRUE	window	5	FALSE	TRUE	-	TRUE	[0.081 0.435 0.484]	FALSE	-	-	0.1	Constant	Constant	FullRange	0.994809	0.792771	0.654529	0.72365	0.990159	0.964641	0.870247	0.999503	0.672883	0.524512
44	3DUnet	WCE	Adam	0.0001	FALSE	116x116x10	300x300x66	16	TRUE	window	10	FALSE	TRUE	-	TRUE	[0.081 0.435 0.484]	FALSE	-	-	0.1	Constant	Constant	FullRange	0.997103	0.865283	0.722818	0.794051	0.996574	0.910402	0.716857	0.997632	0.824426	0.72888
45	3DUnet	WCE	Adam	0.0001	FALSE	116x116x10	300x300x66	16	TRUE	exp	-0.1	TRUE	TRUE	-	TRUE	[0.081 0.435 0.484]	FALSE	-	-	0.1	Constant	Constant	FullRange	0.99711	0.870163	0.728533	0.799348	0.996121	0.928005	0.754813	0.998101	0.819109	0.704021
46	3DUnet	WCE	Adam	0.0001	FALSE	116x116x10	300x300x66	16	TRUE	exp	-0.3	TRUE	TRUE	-	TRUE	[0.081 0.435 0.484]	FALSE	-	-	0.1	Constant	Constant	FullRange	0.997121	0.867882	0.731736	0.799809	0.996156	0.94757	0.724745	0.998087	0.800558	0.738863
47	3DUnet	WCE	Adam	0.0001	FALSE	116x116x10	300x300x66	16	TRUE	exp	-0.5	TRUE	TRUE	-	TRUE	[0.081 0.435 0.484]	FALSE	-	-	0.1	Constant	Constant	FullRange	0.997163	0.876884	0.722525	0.799705	0.996464	0.916534	0.743084	0.997864	0.840523	0.703074
48	3DUnet	WCE	Adam	0.0001	FALSE	116x116x10	300x300x66	16	TRUE	exp	-0.7	TRUE	TRUE	-	TRUE	[0.081 0.435 0.484]	FALSE	-	-	0.1	Constant	Constant	FullRange	0.996918	0.868507	0.71893	0.793719	0.995477	0.938808	0.775678	0.998364	0.808002	0.669919
49	3DUnet	WCE	Adam	0.0001	FALSE	116x116x10	300x300x66	16	TRUE	exp	-1	TRUE	TRUE	-	TRUE	[0.081 0.435 0.484]	FALSE	-	-	0.1	Constant	Constant	FullRange	0.996822	0.865757	0.708493	0.787125	0.995371	0.924954	0.780234	0.998278	0.813682	0.648834
50	3DUnet	WCE	Adam	0.0001	FALSE	116x116x10	300x300x66	16	TRUE	exp	-0.1	FALSE	TRUE	-	TRUE	[0.081 0.435 0.484]	FALSE	-	-	0.1	Constant	Constant	FullRange	0.997093	0.872814	0.728219	0.800517	0.99593	0.932492	0.770907	0.998259	0.820316	0.69001
51	3DUnet	WCE	Adam	0.0001	FALSE	116x116x10	300x300x66	16	TRUE	exp	-0.3	FALSE	TRUE	-	TRUE	[0.081 0.435 0.484]	FALSE	-	-	0.1	Constant	Constant	FullRange	0.997197	0.879576	0.719395	0.799485	0.996571	0.936265	0.709134	0.997823	0.82936	0.729957
52	3DUnet	WCE	Adam	0.0001	FALSE	116x116x10	300x300x66	16	TRUE	exp	-0.5	FALSE	TRUE	-	TRUE	[0.081 0.435 0.484]	FALSE	-	-	0.1	Constant	Constant	FullRange	0.997075	0.871997	0.725772	0.798885	0.996217	0.920911	0.75028	0.997933	0.828017	0.702815
53	3DUnet	WCE	Adam	0.0001	FALSE	116x116x10	300x300x66	16	TRUE	exp	-0.7	FALSE	TRUE	-	TRUE	[0.081 0.435 0.484]	FALSE	-	-	0.1	Constant	Constant	FullRange	0.996604	0.849739	0.703992	0.776865	0.995005	0.936785	0.750888	0.998207	0.777493	0.662609
54	3DUnet	WCE	Adam	0.0001	FALSE	116x116x10	300x300x66	16	TRUE	exp	-1	FALSE	TRUE	-	TRUE	[0.081 0.435 0.484]	FALSE	-	-	0.1	Constant	Constant	FullRange	0.995485	0.789302	0.70369	0.746496	0.99221	0.95547	0.799385	0.998782	0.672368	0.628456
55	3DUnet	WCE	Adam	0.0001	FALSE	116x116x10	300x300x66	16	TRUE	window	1	TRUE	TRUE	-	TRUE	[0.081 0.435 0.484]	FALSE	-	-	0.1	Constant	Constant	FullRange	0.995385	0.777166	0.702414	0.73979	0.992204	0.946864	0.779087	0.998587	0.659051	0.639481
56	3DUnet	WCE	Adam	0.0001	FALSE	116x116x10	300x300x66	16	TRUE	window	3	TRUE	TRUE	-	TRUE	[0.081 0.435 0.484]	FALSE	-	-	0.1	Constant	Constant	FullRange	0.995878	0.808415	0.713022	0.760718	0.992807	0.969197	0.802107	0.998968	0.693387	0.641747
57	3DUnet	WCE	Adam	0.0001	FALSE	116x116x10	300x300x66	16	TRUE	window	5	TRUE	TRUE	-	TRUE	[0.081 0.435 0.484]	FALSE	-	-	0.1	Constant	Constant	FullRange	0.996518	0.840203	0.722745	0.781474	0.994374	0.959784	0.781413	0.998671	0.747119	0.672272
58	3DUnet	WCE	Adam	0.0001	FALSE	116x116x10	300x300x66	16	TRUE	window	7	TRUE	TRUE	-	TRUE	[0.081 0.435 0.484]	FALSE	-	-	0.1	Constant	Constant	FullRange	0.997268	0.877133	0.726391	0.801762	0.996791	0.907099	0.736484	0.997746	0.849083	0.71657
59	3DUnet	WCE	Adam	0.0001	FALSE	116x116x10	300x300x66	16	TRUE	window	10	TRUE	TRUE	-	TRUE	[0.081 0.435 0.484]	FALSE	-	-	0.1	Constant	Constant	FullRange	0.99725	0.877945	0.733333	0.805639	0.99648	0.91111	0.77087	0.998021	0.847109	0.699283
60	3DUnet	WCE	Adam	0.0001	FALSE	116x116x10	300x300x66	16	TRUE	window	1	FALSE	TRUE	-	TRUE	[0.081 0.435 0.484]	FALSE	-	-	0.1	Constant	Constant	FullRange	0.995757	0.80589	0.696513	0.751201	0.992749	0.947604	0.803585	0.998782	0.701048	0.61462
61	3DUnet	WCE	Adam	0.0001	FALSE	116x116x10	300x300x66	16	TRUE	window	3	FALSE	TRUE	-	TRUE	[0.081 0.435 0.484]	FALSE	-	-	0.1	Constant	Constant	FullRange	0.996119	0.814972	0.711865	0.763418	0.99381	0.956037	0.750888	0.998439	0.710184	0.676696
62	3DUnet	WCE	Adam	0.0001	FALSE	116x116x10	300x300x66	16	TRUE	window	5	FALSE	TRUE	-	TRUE	[0.081 0.435 0.484]	FALSE	-	-	0.1	Constant	Constant	FullRange	0.99718	0.878439	0.722649	0.800544	0.996687	0.917341	0.722284	0.997673	0.842703	0.723014
63	3DUnet	WCE	Adam	0.0001	FALSE	116x116x10	300x300x66	16	TRUE	window	7	FALSE	TRUE	-	TRUE	[0.081 0.435 0.484]	FALSE	-	-	0.1	Constant	Constant	FullRange	0.997116	0.873519	0.718794	0.796156	0.996235	0.926335	0.740371	0.997998	0.8264	0.698439
64	3DUnet	WCE	Adam	0.0001	FALSE	116x116x10	300x300x66	16	TRUE	window	10	FALSE	TRUE	-	TRUE	[0.081 0.435 0.484]	FALSE	-	-	0.1	Constant	Constant	FullRange	0.9971	0.865117	0.727609	0.796363	0.996463	0.912761	0.72963	0.997737	0.8222	0.725599
65	3DUnet	WCE	Adam	0.0001	FALSE	116x116x10	300x300x66	16	TRUE	window	1	TRUE	FALSE	-	TRUE	[0.081 0.435 0.484]	FALSE	-	-	0.1	Constant	Constant	FullRange	0.950251	0.188407	0.692468	0.440437	0.906661	0.945052	0.765696	0.998243	0.104634	0.632023
66	3DUnet	WCE	Adam	0.0001	FALSE	116x116x10	300x300x66	16	TRUE	window	3	TRUE	FALSE	-	TRUE	[0.081 0.435 0.484]	FALSE	-	-	0.1	Constant	Constant	FullRange	0.996454	0.846237	0.700382	0.773309	0.994663	0.937268	0.761047	0.998252	0.771323	0.648674
67	3DUnet	WCE	Adam	0.0001	FALSE	116x116x10	300x300x66	16	TRUE	window	5	TRUE	FALSE	-	TRUE	[0.081 0.435 0.484]	FALSE	-	-	0.1	Constant	Constant	FullRange	0.994693	0.744384	0.694166	0.719275	0.990536	0.973108	0.768318	0.998886	0.602719	0.633067
68	3DUnet	WCE	Adam	0.0001	FALSE	116x116x10	300x300x66	16	TRUE	window	7	TRUE	FALSE	-	TRUE	[0.081 0.435 0.484]	FALSE	-	-	0.1	Constant	Constant	FullRange	0.996753	0.857251	0.707404	0.782327	0.995521	0.928928	0.738264	0.997988	0.795843	0.67902
69	3DUnet	WCE	Adam	0.0001	FALSE	116x116x10	300x300x66	16	TRUE	window	10	TRUE	FALSE	-	TRUE	[0.081 0.435 0.484]	FALSE	-	-	0.1	Constant	Constant	FullRange	0.996838	0.860334	0.717258	0.788796	0.995488	0.940649	0.749385	0.998191	0.792655	0.687771
70	3DUnet	WCE	Adam	0.0001	FALSE	116x116x10	300x300x66	16	TRUE	window	1	FALSE	FALSE	-	TRUE	[0.081 0.435 0.484]	FALSE	-	-	0.1	Constant	Constant	FullRange	0.995592	0.802529	0.687048	0.744788	0.992825	0.943185	0.768903	0.998374	0.698379	0.620945
71	3DUnet	WCE	Adam	0.0001	FALSE	116x116x10	300x300x66	16	TRUE	window	3	FALSE	FALSE	-	TRUE	[0.081 0.435 0.484]	FALSE	-	-	0.1	Constant	Constant	FullRange	0.996318	0.833884	0.705728	0.769806	0.994305	0.951877	0.750366	0.998339	0.741917	0.666102
72	3DUnet	WCE	Adam	0.0001	FALSE	116x116x10	300x300x66	16	TRUE	window	5	FALSE	FALSE	-	TRUE	[0.081 0.435 0.484]	FALSE	-	-	0.1	Constant	Constant	FullRange	0.996416	0.838613	0.70641	0.772512	0.994688	0.931429	0.757439	0.998151	0.762619	0.661823
73	3DUnet	WCE	Adam	0.0001	FALSE	116x116x10	300x300x66	16	TRUE	window	7	FALSE	FALSE	-	TRUE	[0.081 0.435 0.484]	FALSE	-	-	0.1	Constant	Constant	FullRange	0.996551	0.845373	0.707331	0.776352	0.99513	0.926514	0.743424	0.997975	0.777299	0.67458
74	3DUnet	WCE	Adam	0.0001	FALSE	116x116x10	300x300x66	16	TRUE	window	10	FALSE	FALSE	-	TRUE	[0.081 0.435 0.484]	FALSE	-	-	0.1	Constant	Constant	FullRange	0.996448	0.845865	0.698161	0.772013	0.994641	0.914207	0.791327	0.998262	0.787031	0.624622
75	3DUnet	WCE	Adam	0.0001	FALSE	116x116x10	300x300x66	1	FALSE	-	-	-	-	-	TRUE	[0.081 0.435 0.484]	FALSE	-	-	-	Constant	Constant	FullRange	0.99679	0.846716	0.704022	0.775369	0.995607	0.91283	0.736067	0.997976	0.789533	0.674652
76	3DUnet	WCE	Adam	0.0001	FALSE	116x116x10	300x300x66	2	FALSE	-	-	-	-	-	TRUE	[0.081 0.435 0.484]	FALSE	-	-	-	Constant	Constant	FullRange	0.996745	0.84345	0.711926	0.777688	0.99493	0.947836	0.756962	0.998567	0.759775	0.671948
77	3DUnet	WCE	Adam	0.0001	FALSE	116x116x10	300x300x66	3	FALSE	-	-	-	-	-	TRUE	[0.081 0.435 0.484]	FALSE	-	-	-	Constant	Constant	FullRange	0.997048	0.858249	0.715633	0.786941	0.996377	0.910593	0.714244	0.997719	0.811596	0.717027
78	3DUnet	WCE	Adam	0.0001	FALSE	116x116x10	300x300x66	4	FALSE	-	-	-	-	-	TRUE	[0.081 0.435 0.484]	FALSE	-	-	-	Constant	Constant	FullRange	0.997025	0.858264	0.730376	0.79432	0.996008	0.903995	0.775733	0.998045	0.816937	0.690029
79	3DUnet	WCE	Adam	1e-05	FALSE	116x116x10	300x300x66	16	FALSE	-	-	-	-	-	TRUE	[0.081 0.435 0.484]	FALSE	-	-	-	Constant	Constant	FullRange	0.997207	0.871255	0.717023	0.794139	0.99682	0.922956	0.687591	0.997595	0.825039	0.749087
80	3DUnet	WCE	Adam	1e-06	FALSE	116x116x10	300x300x66	16	FALSE	-	-	-	-	-	TRUE	[0.081 0.435 0.484]	FALSE	-	-	-	Constant	Constant	FullRange	0.996434	0.837351	0.689601	0.763476	0.994684	0.925276	0.748101	0.99819	0.764685	0.639586
81	3DUnet	WCE	Adam	1e-07	FALSE	116x116x10	300x300x66	16	FALSE	-	-	-	-	-	TRUE	[0.081 0.435 0.484]	FALSE	-	-	-	Constant	Constant	FullRange	0.994905	0.745973	0.461359	0.603666	0.992823	0.871826	0.474653	0.996996	0.651872	0.448789
82	3DUnet	WCE	Adam	0.0001	FALSE	116x116x10	300x300x66	16	FALSE	-	-	-	-	-	TRUE	[0.081 0.435 0.484]	TRUE	0.3	-	-	Constant	Constant	FullRange	0.997129	0.863293	0.726785	0.795039	0.997082	0.883636	0.703461	0.997176	0.843866	0.751708
83	3DUnet	WCE	Adam	0.0001	FALSE	116x116x10	300x300x66	16	FALSE	-	-	-	-	-	TRUE	[0.081 0.435 0.484]	TRUE	0.5	-	-	Constant	Constant	FullRange	0.997149	0.863089	0.725154	0.794122	0.997195	0.886461	0.687756	0.997104	0.840919	0.766852
84	3DUnet	WCE	Adam	0.0001	FALSE	116x116x10	300x300x66	16	FALSE	-	-	-	-	-	TRUE	[0.081 0.435 0.484]	TRUE	0.7	-	-	Constant	Constant	FullRange	0.996481	0.795647	0.652929	0.724288	0.995966	0.866915	0.605815	0.996997	0.735206	0.707989
85	3DUnet	WCE	Adam	0.0001	FALSE	116x116x10	300x300x66	16	FALSE	-	-	-	-	-	TRUE	[0.081 0.435 0.484]	TRUE	0.9	-	-	Constant	Constant	FullRange	0.996863	0.783653	0.654163	0.718908	0.996773	0.845239	0.577615	0.996952	0.730432	0.754101
86	3DUnet	WCE	Adam	2e-06	FALSE	116x116x10	300x300x66	16	FALSE	-	-	-	-	-	TRUE	[0.081 0.435 0.484]	FALSE	-	-	-	Constant	Constant	FullRange	0.996431	0.841836	0.690495	0.766165	0.994569	0.927452	0.764282	0.9983	0.770691	0.629701
87	3DUnet	WCE	Adam	2e-06	FALSE	116x116x10	300x300x66	16	FALSE	-	-	-	-	-	TRUE	[0.081 0.435 0.484]	TRUE	0.3	-	-	Constant	Constant	FullRange	0.996686	0.844413	0.687607	0.76601	0.995922	0.903608	0.685393	0.997451	0.792497	0.689835
88	3DUnet	WCE	Adam	2e-06	FALSE	116x116x10	300x300x66	16	FALSE	-	-	-	-	-	TRUE	[0.081 0.435 0.484]	TRUE	0.5	-	-	Constant	Constant	FullRange	0.99668	0.843555	0.687958	0.765756	0.995927	0.90383	0.68307	0.997433	0.790816	0.692917
89	3DUnet	WCE	Adam	2e-06	FALSE	116x116x10	300x300x66	16	FALSE	-	-	-	-	-	TRUE	[0.081 0.435 0.484]	TRUE	0.7	-	-	Constant	Constant	FullRange	0.996586	0.825188	0.664552	0.74487	0.995524	0.885112	0.688898	0.997649	0.772864	0.641868
90	3DUnet	WCE	Adam	2e-06	FALSE	116x116x10	300x300x66	16	FALSE	-	-	-	-	-	TRUE	[0.081 0.435 0.484]	TRUE	0.9	-	-	Constant	Constant	FullRange	0.996197	0.761859	0.589334	0.675597	0.998029	0.719627	0.483807	0.994373	0.809358	0.753738
91	3DUnet	WCE	Adam	0.0001	Step	116x116x10	300x300x66	16	FALSE	-	-	-	-	-	TRUE	[0.081 0.435 0.484]	FALSE	-	-	-	Constant	Constant	FullRange	0.996794	0.843199	0.725527	0.784363	0.995769	0.911346	0.73832	0.997821	0.784535	0.713169
92	3DUnet	WCE	Adam	0.0001	FALSE	116x116x10	300x300x66	16	FALSE	-	-	-	-	-	TRUE	[0.081 0.435 0.484]	FALSE	-	0.001	-	Constant	Constant	FullRange	0.995659	0.796249	0.643478	0.719864	0.993597	0.921866	0.671641	0.997729	0.700761	0.617582
93	3DUnet	WCE	Adam	0.0001	FALSE	116x116x10	300x300x66	16	FALSE	-	-	-	-	-	TRUE	[0.081 0.435 0.484]	FALSE	-	0.0001	-	Constant	Constant	FullRange	0.99715	0.863292	0.722466	0.792879	0.996827	0.904021	0.70052	0.997474	0.826075	0.745832
94	3DUnet	WCE	Adam	0.0001	FALSE	116x116x10	300x300x66	16	FALSE	-	-	-	-	-	TRUE	[0.081 0.435 0.484]	FALSE	-	1e-05	-	Constant	Constant	FullRange	0.997136	0.865691	0.731136	0.798413	0.996727	0.898782	0.729033	0.997546	0.83495	0.733251
95	3DUnet	WCE	Adam	0.0001	FALSE	116x116x10	300x300x66	16	FALSE	-	-	-	-	-	TRUE	[0.081 0.435 0.484]	FALSE	-	-	0.01	Constant	Constant	FullRange	0.997181	0.865953	0.730779	0.798366	0.997065	0.885457	0.715997	0.997296	0.84729	0.746185
96	3DUnet	WCE	Adam	0.0001	FALSE	116x116x10	300x300x66	16	FALSE	-	-	-	-	-	TRUE	[0.081 0.435 0.484]	FALSE	-	-	0.001	Constant	Constant	FullRange	0.997198	0.868253	0.729635	0.798944	0.996877	0.900757	0.718961	0.997519	0.838013	0.740631
97	3DUnet	WCE	Adam	0.0001	FALSE	116x116x10	300x300x66	16	FALSE	-	-	-	-	-	TRUE	[0.081 0.435 0.484]	FALSE	-	-	0.0001	Constant	Constant	FullRange	0.997108	0.869164	0.733083	0.801123	0.995881	0.939729	0.767397	0.998338	0.808456	0.701706
98	3DUnet	WCE	Adam	0.0001	FALSE	116x116x10	300x300x66	16	FALSE	-	-	-	-	-	TRUE	[0.081 0.435 0.484]	FALSE	-	-	-	Constant	Constant	FullRange	0.997034	0.868047	0.721493	0.79477	0.996164	0.916061	0.748055	0.997904	0.824816	0.696752
99	3DUnet	WCE	Adam	0.0001	FALSE	116x116x10	300x300x66	16	FALSE	-	-	-	-	-	TRUE	[0.081 0.435 0.484]	FALSE	-	0.001	-	Constant	Constant	FullRange	0.995636	0.800177	0.650071	0.725124	0.993317	0.918981	0.713245	0.997966	0.708574	0.597177
100	3DUnet	WCE	Adam	0.0001	FALSE	116x116x10	300x300x66	16	FALSE	-	-	-	-	-	TRUE	[0.081 0.435 0.484]	FALSE	-	0.0001	-	Constant	Constant	FullRange	0.996996	0.854456	0.733952	0.794204	0.996127	0.907921	0.752138	0.997867	0.806938	0.716625
101	3DUnet	WCE	Adam	0.0001	FALSE	116x116x10	300x300x66	16	FALSE	-	-	-	-	-	TRUE	[0.081 0.435 0.484]	FALSE	-	1e-05	-	Constant	Constant	FullRange	0.997118	0.863253	0.731264	0.797259	0.996803	0.884147	0.735974	0.997433	0.843324	0.726614
102	3DUnet	WCE	Adam	0.0001	FALSE	116x116x10	300x300x66	16	FALSE	-	-	-	-	-	TRUE	[0.081 0.435 0.484]	FALSE	-	-	-	Reflect	Reflect	FullRange	0.996583	0.83514	0.722592	0.778866	0.995336	0.91101	0.747095	0.997834	0.770936	0.699646
103	3DUnet	WCE	Adam	0.0001	FALSE	116x116x10	300x300x66	16	FALSE	-	-	-	-	-	TRUE	[0.081 0.435 0.484]	FALSE	-	-	-	Reflect	Constant	FullRange	0.99703	0.867798	0.72277	0.795284	0.996364	0.907724	0.738775	0.997697	0.831237	0.707444
104	3DUnet	WCE	Adam	0.0001	FALSE	116x116x10	300x300x66	16	FALSE	-	-	-	-	-	TRUE	[0.081 0.435 0.484]	TRUE	0.3	-	-	Constant	Constant	FullRange	0.997203	0.867434	0.740065	0.80375	0.996416	0.93161	0.735363	0.997991	0.811529	0.744828
105	3DUnet	WCE	Adam	0.0001	FALSE	116x116x10	300x300x66	16	FALSE	-	-	-	-	-	TRUE	[0.081 0.435 0.484]	TRUE	0.5	-	-	Constant	Constant	FullRange	0.997201	0.870885	0.740309	0.805597	0.996318	0.929894	0.753764	0.998085	0.818919	0.727326
106	3DUnet	WCE	Adam	0.0001	FALSE	116x116x10	300x300x66	16	FALSE	-	-	-	-	-	TRUE	[0.081 0.435 0.484]	TRUE	0.7	-	-	Constant	Constant	FullRange	0.997185	0.873614	0.741976	0.807795	0.996035	0.941341	0.772702	0.998337	0.814978	0.713601
107	3DUnet	WCE	Adam	0.0001	FALSE	116x116x10	300x300x66	16	FALSE	-	-	-	-	-	TRUE	[0.081 0.435 0.484]	TRUE	0.3	-	0.0001	Reflect	Constant	FullRange	0.996593	0.838359	0.714776	0.776568	0.995395	0.897561	0.757773	0.997794	0.786484	0.676397
108	3DUnet	WCE	Adam	1e-05	FALSE	116x116x10	300x300x66	16	FALSE	-	-	-	-	-	TRUE	[0.081 0.435 0.484]	TRUE	0.3	-	0.0001	Reflect	Constant	FullRange	0.996562	0.839938	0.712288	0.776113	0.994887	0.952431	0.730623	0.998243	0.751212	0.694851
109	3DUnet	WCE	Adam	0.0001	FALSE	116x116x10	300x300x66	16	FALSE	-	-	-	-	0.1	TRUE	[0.081 0.435 0.484]	TRUE	0.3	-	0.0001	Reflect	Constant	FullRange	0.996369	0.831361	0.709228	0.770294	0.993925	0.963884	0.778227	0.998824	0.730873	0.651468
110	3DUnet	WCE	Adam	1e-05	FALSE	116x116x10	300x300x66	16	FALSE	-	-	-	-	0.1	TRUE	[0.081 0.435 0.484]	TRUE	0.3	-	0.0001	Reflect	Constant	FullRange	0.996152	0.803291	0.653931	0.728611	0.993697	0.892322	0.771287	0.998618	0.730415	0.567571
111	3DUnet	WCE	Adam	0.0001	FALSE	116x116x10	300x300x66	16	FALSE	-	-	-	-	-	TRUE	[0.081 0.435 0.484]	FALSE	-	-	-	Constant	Constant	DatasetNorm	0.997012	0.858635	0.727301	0.792968	0.99649	0.889847	0.739595	0.997535	0.829538	0.715409
112	3DUnet	WCE	Adam	0.0001	FALSE	116x116x10	300x300x66	16	FALSE	-	-	-	-	-	TRUE	[0.081 0.435 0.484]	FALSE	-	-	-	Constant	Constant	DatasetSTD	0.997291	0.872966	0.731184	0.802075	0.997077	0.9055	0.70922	0.997506	0.84269	0.754553
113	3DUnet	WCE	Adam	0.0001	FALSE	116x116x10	300x300x66	16	FALSE	-	-	-	-	-	TRUE	[0.081 0.435 0.484]	FALSE	-	-	-	Constant	Constant	StackNorm	0.996904	0.852276	0.729681	0.790979	0.9961	0.889667	0.763382	0.997709	0.817902	0.69883
114	3DUnet	WCE	Adam	0.0001	FALSE	116x116x10	300x300x66	16	FALSE	-	-	-	-	-	TRUE	[0.081 0.435 0.484]	FALSE	-	-	-	Constant	Constant	StackSTD	0.996919	0.853025	0.728618	0.790821	0.995985	0.917237	0.73833	0.997854	0.797214	0.719158
115	3DUnet	WCE	Adam	0.0001	FALSE	116x116x10	300x300x66	16	FALSE	-	-	-	-	-	TRUE	[0.081 0.435 0.484]	FALSE	-	-	-	Constant	Constant	PatchNorm	0.99692	0.848358	0.729089	0.788723	0.996497	0.890509	0.714652	0.997343	0.810017	0.74412
116	3DUnet	WCE	Adam	0.0001	FALSE	116x116x10	300x300x66	16	FALSE	-	-	-	-	-	TRUE	[0.081 0.435 0.484]	FALSE	-	-	-	Constant	Constant	PatchSTD	0.99711	0.859711	0.729142	0.794427	0.996683	0.900907	0.717283	0.997537	0.822117	0.7414
117	3DUnet	WCE	Adam	0.0001	FALSE	116x116x10	300x300x66	16	FALSE	-	-	-	-	-	TRUE	[0.081 0.435 0.484]	TRUE	0.3	-	-	Constant	Constant	DatasetNorm	0.997004	0.858565	0.732285	0.795425	0.995994	0.917127	0.758884	0.998017	0.807032	0.707487
118	3DUnet	WCE	Adam	0.0001	FALSE	116x116x10	300x300x66	16	FALSE	-	-	-	-	-	TRUE	[0.081 0.435 0.484]	TRUE	0.5	-	-	Constant	Constant	DatasetNorm	0.997037	0.853945	0.734079	0.794012	0.996304	0.903348	0.743189	0.99777	0.809665	0.72519
119	3DUnet	WCE	Adam	0.0001	FALSE	116x116x10	300x300x66	16	FALSE	-	-	-	-	-	TRUE	[0.081 0.435 0.484]	TRUE	0.7	-	-	Constant	Constant	DatasetNorm	0.996998	0.857902	0.727807	0.792854	0.996205	0.900944	0.752618	0.997792	0.818785	0.70458
120	3DUnet	WCE	Adam	0.0001	FALSE	116x116x10	300x300x66	16	FALSE	-	-	-	-	-	TRUE	[0.081 0.435 0.484]	TRUE	0.3	-	-	Reflect	Constant	FullRange	0.996942	0.860131	0.736138	0.798134	0.995277	0.951514	0.78777	0.998613	0.784762	0.690857
121	3DUnet	WCE	Adam	0.0001	FALSE	116x116x10	300x300x66	16	FALSE	-	-	-	-	-	TRUE	[0.081 0.435 0.484]	TRUE	0.5	-	-	Reflect	Constant	FullRange	0.996904	0.858338	0.734254	0.796296	0.99545	0.922133	0.801583	0.998362	0.802798	0.677359
122	3DUnet	WCE	Adam	0.0001	FALSE	116x116x10	300x300x66	16	FALSE	-	-	-	-	-	TRUE	[0.081 0.435 0.484]	TRUE	0.7	-	-	Reflect	Constant	FullRange	0.996901	0.862889	0.740286	0.801587	0.994971	0.962836	0.809388	0.998838	0.78174	0.682056
123	3DUnet	WCE	Adam	0.0001	FALSE	116x116x10	300x300x66	16	FALSE	-	-	-	-	-	TRUE	[0.081 0.435 0.484]	TRUE	0.3	-	-	Reflect	Constant	FullRange	0.99696	0.861185	0.736094	0.798639	0.995628	0.91236	0.808546	0.998295	0.815445	0.675559
124	3DUnet	WCE	Adam	0.0001	FALSE	116x116x10	300x300x66	16	FALSE	-	-	-	-	-	TRUE	[0.081 0.435 0.484]	TRUE	0.5	-	-	Reflect	Constant	FullRange	0.996837	0.849026	0.739426	0.794226	0.995412	0.928985	0.779721	0.998265	0.781741	0.703092
125	3DUnet	WCE	Adam	0.0001	FALSE	116x116x10	300x300x66	16	FALSE	-	-	-	-	-	TRUE	[0.081 0.435 0.484]	TRUE	0.7	-	-	Reflect	Constant	FullRange	0.996678	0.850078	0.733045	0.791562	0.994733	0.93794	0.818264	0.99863	0.777268	0.663902
126	3DUnet	WCE	Adam	0.0001	FALSE	116x116x10	300x300x66	16	FALSE	-	-	-	-	-	TRUE	[0.081 0.435 0.484]	TRUE	0.3	-	-	Constant	Constant	FullRange	0.997137	0.868365	0.742336	0.805351	0.995949	0.932409	0.781935	0.998328	0.812554	0.706555
127	3DUnet	WCE	Adam	0.0001	FALSE	116x116x10	300x300x66	16	FALSE	-	-	-	-	-	TRUE	[0.081 0.435 0.484]	TRUE	0.3	-	-	Reflect	Constant	FullRange	0.997162	0.875766	0.742409	0.809088	0.995784	0.951154	0.78767	0.998544	0.81145	0.702067
128	3DUnet	WCE	Adam	0.0001	FALSE	116x116x10	300x300x66	16	FALSE	-	-	-	-	-	TRUE	[0.081 0.435 0.484]	TRUE	0.5	-	-	Constant	Constant	FullRange	0.997283	0.873287	0.748415	0.810851	0.996413	0.925682	0.77018	0.998154	0.826504	0.727846
129	3DUnet	WCE	Adam	0.0001	FALSE	116x116x10	300x300x66	16	FALSE	-	-	-	-	-	TRUE	[0.081 0.435 0.484]	TRUE	0.5	-	-	Reflect	Constant	FullRange	0.996932	0.866389	0.734556	0.800472	0.995309	0.92823	0.823871	0.99856	0.812273	0.662713
130	3DUnet	WCE	Adam	0.0001	FALSE	116x116x10	300x300x66	16	FALSE	-	-	-	-	-	TRUE	[0.081 0.435 0.484]	TRUE	0.7	-	-	Constant	Constant	FullRange	0.997056	0.867234	0.738633	0.802934	0.995518	0.953417	0.784934	0.998599	0.79534	0.69749
131	3DUnet	WCE	Adam	0.0001	FALSE	116x116x10	300x300x66	16	FALSE	-	-	-	-	-	TRUE	[0.081 0.435 0.484]	TRUE	0.7	-	-	Reflect	Constant	FullRange	0.996988	0.861871	0.738692	0.800281	0.995605	0.933489	0.787901	0.998374	0.800459	0.695269
132	3DUnet	PWCE	Adam	0.0001	FALSE	116x116x10	300x300x66	16	TRUE	window	5	TRUE	TRUE	-	FALSE	-	TRUE	0.3	-	-	Reflect	Constant	FullRange	0.997189	0.880443	0.734013	0.807228	0.995974	0.947661	0.772988	0.998408	0.822129	0.698779
133	3DUnet	PWCE	Adam	0.0001	FALSE	116x116x10	300x300x66	16	TRUE	window	7	TRUE	TRUE	-	FALSE	-	TRUE	0.3	-	-	Reflect	Constant	FullRange	0.997178	0.875009	0.741366	0.808187	0.995897	0.95154	0.774221	0.998462	0.809872	0.711186
134	3DUnet	PWCE	Adam	0.0001	FALSE	116x116x10	300x300x66	16	TRUE	window	10	TRUE	TRUE	-	FALSE	-	TRUE	0.3	-	-	Reflect	Constant	FullRange	0.99709	0.876298	0.739766	0.808032	0.995361	0.96005	0.811573	0.998824	0.805986	0.679632
135	3DUnet	PWCE	Adam	0.0001	FALSE	116x116x10	300x300x66	16	TRUE	window	5	FALSE	TRUE	-	FALSE	-	TRUE	0.3	-	-	Reflect	Constant	FullRange	0.997102	0.877309	0.730041	0.803675	0.995716	0.950981	0.777982	0.998491	0.81423	0.687665
136	3DUnet	PWCE	Adam	0.0001	FALSE	116x116x10	300x300x66	16	TRUE	window	7	FALSE	TRUE	-	FALSE	-	TRUE	0.3	-	-	Reflect	Constant	FullRange	0.997246	0.884215	0.73435	0.809283	0.996292	0.935145	0.767775	0.998202	0.838546	0.703714
137	3DUnet	PWCE	Adam	0.0001	FALSE	116x116x10	300x300x66	16	TRUE	window	10	FALSE	TRUE	-	FALSE	-	TRUE	0.3	-	-	Reflect	Constant	FullRange	0.997154	0.874186	0.738756	0.806471	0.995813	0.95157	0.776845	0.998499	0.808441	0.704227
138	3DUnet	PWCE	Adam	0.0001	FALSE	116x116x10	300x300x66	16	FALSE	-	-	-	-	-	FALSE	-	TRUE	0.3	-	-	Reflect	Constant	FullRange	0.996792	0.842577	0.709494	0.776035	0.995843	0.899862	0.729159	0.997744	0.792148	0.690862
139	3DUnet	PWCE	Adam	0.0001	FALSE	116x116x10	300x300x66	16	FALSE	-	-	-	-	0.1	FALSE	-	TRUE	0.3	-	-	Reflect	Constant	FullRange	0.997151	0.874632	0.739044	0.806838	0.995671	0.94658	0.799882	0.998634	0.812848	0.686806
140	3DUnet	PWCE	Adam	0.0001	FALSE	116x116x10	300x300x66	16	FALSE	-	-	-	-	0.075	FALSE	-	TRUE	0.3	-	-	Reflect	Constant	FullRange	0.997009	0.869803	0.72295	0.796377	0.995749	0.941693	0.758509	0.998271	0.808111	0.690577
141	3DUnet	PWCE	Adam	0.0001	FALSE	116x116x10	300x300x66	16	FALSE	-	-	-	-	0.05	FALSE	-	TRUE	0.3	-	-	Reflect	Constant	FullRange	0.99709	0.873049	0.73206	0.802555	0.995903	0.931122	0.779861	0.998281	0.821795	0.689781
142	3DUnet	PWCE	Adam	0.0001	FALSE	116x116x10	300x300x66	16	FALSE	-	-	-	-	0.025	FALSE	-	TRUE	0.3	-	-	Reflect	Constant	FullRange	0.997176	0.874049	0.742506	0.808277	0.995908	0.947729	0.777945	0.998447	0.810998	0.710155
143	3DUnet	PWCE	Adam	0.0001	FALSE	116x116x10	300x300x66	16	TRUE	exp	-0.3	TRUE	TRUE	-	FALSE	-	TRUE	0.3	-	-	Reflect	Constant	FullRange	0.997135	0.873094	0.73482	0.803957	0.996104	0.929749	0.767766	0.998168	0.822948	0.704586
144	3DUnet	PWCE	Adam	0.0001	FALSE	116x116x10	300x300x66	16	TRUE	exp	-0.5	TRUE	TRUE	-	FALSE	-	TRUE	0.3	-	-	Reflect	Constant	FullRange	0.997187	0.879644	0.737734	0.808689	0.996062	0.938254	0.778926	0.998314	0.827925	0.700679
145	3DUnet	PWCE	Adam	0.0001	FALSE	116x116x10	300x300x66	16	TRUE	exp	-0.7	TRUE	TRUE	-	FALSE	-	TRUE	0.3	-	-	Reflect	Constant	FullRange	0.997243	0.880258	0.733941	0.8071	0.996391	0.932676	0.754009	0.998098	0.833419	0.714913
146	3DUnet	PWCE	Adam	0.0001	FALSE	116x116x10	300x300x66	16	TRUE	exp	-0.3	FALSE	TRUE	-	FALSE	-	TRUE	0.3	-	-	Reflect	Constant	FullRange	0.997156	0.881755	0.732224	0.806989	0.995722	0.952333	0.790243	0.998594	0.820916	0.682142
147	3DUnet	PWCE	Adam	0.0001	FALSE	116x116x10	300x300x66	16	TRUE	exp	-0.5	FALSE	TRUE	-	FALSE	-	TRUE	0.3	-	-	Reflect	Constant	FullRange	0.99702	0.873604	0.734652	0.804128	0.995482	0.951711	0.792834	0.998563	0.807345	0.684425
148	3DUnet	PWCE	Adam	0.0001	FALSE	116x116x10	300x300x66	16	TRUE	exp	-0.7	FALSE	TRUE	-	FALSE	-	TRUE	0.3	-	-	Reflect	Constant	FullRange	0.997103	0.876163	0.728689	0.802426	0.995885	0.943443	0.767104	0.998323	0.81784	0.693937
